# Supplementary material for: A Novel Point-of-Care Rapid Diagnostic Test for Screening Individuals for Antibody Deficiencies
Source: J Clin Immunol. 2021 Nov 27;42(2):394–403. doi: 10.1007/s10875-021-01179-0 (PMC8821486; doi:10.1007/s10875-021-01179-0)
Supplement: Supplementary file 1 — Supplementary file1 (XLSX 19 KB) [file 10875_2021_1179_MOESM1_ESM.xlsx]

## Sheet: Supplementary Information
Article title	A novel point-of-care rapid diagnostic test for screening individuals for antibody deficiencies
Journal name	The Journal of Clinical Immunology
Author names and affiliation	Shirli Israeli, MSc, PATH
	Allison Golden, PhD, PATH
	Melissa Atalig, MSc, PATH
	Najla Mekki, MD, Pasteur Institute of Tunis
	Afef Rais, MD, Pasteur Institute of Tunis
	Helen Storey, PhD, PATH
	Mohamed-Ridha Barbouche, MD-PhD, Professor of Medicine at the Medical School,University of Tunis El-Manar and Head of the Immunology Department,Pasteur Institute of Tunis					Test line intensity: Compare to Control Line intensity
	Roger Peck, BSc, PATH					Very weak test line = 1
e-mail address of the corresponding author	Roger Peck, BSc, PATH, rpeck@path.org					Test line less intense than control line = 2
						Test line equal or greater than the control line = 3
Primary data set
sample ID	IgG g/L	IgA g/L	IgM g/L	Diagnosis	Age	Blue Prototype Result of test line intensity	Green Prototype Result of test line intensity	Pink Result Prototype Result of test line intensity
1	10.646	0.025	<0,102	agammaglobulinemia under IgG treatment	13 Y	2	3	2
2	7.804	0.044	<0,102	agammaglobulinemia under IgG treatment	1Y 2M	2	2	3
3	6.08	<0,02	<0,102	agammaglobulinemia under IgG treatment	2 Y	2	1	2
4	<1,71	<0,2	6.042	hyper-IgM syndrome before IgG treatment	8 M	1	0	0
5	9.669	<0,02	0.338	common variable immunodeficiency under IgG treatment	17 M	2	3	2
6	2.625	<0,02	0.142	common variable immunodeficiency before IgG treatment	9 M	1	1	1
7	8.018	0.031	0.348	common variable immunodeficiency under IgG treatment	1 M	2	2	2
8	0.436	0.022	0.204	common variable immunodeficiency before IgG treatment(normal B cells count)	2 Y	0	0	0
9	3.08	0.907	2.663	common variable immunodeficiency before IgG treatment	19 Y	1	2	2
10	<0,171	<0,02	< 0,102	common variable immunodeficiency before IgG treatment (normal B cells count)	44 Y	0	0	0
11	0.457	<0,02	3.352	hyper-IgM syndrome before IgG treatment	5Y 8M	0	0	1
12	0.246	0.235	1.16	hyper-IgM syndrome before IgG treatment	21 Y	0	1	2
13	7.74	0.829	0.67	healthy control	54 Y	2	3	0
14	7.122	0.301	0.756	healthy control	17 Y	2	3	2
15	6.152	0.34	0.915	healthy control	9 Y	2	2	0
16	6.032	0.602	0.557	healthy control	4 Y	1	2	0
17	<0,171	0.02	< 0,102	agammaglobulinemia before IgG treatment	6Y 6M	0	0	0
18	<0,171	<0,02	< 0,102	agammaglobulinemia before IgG treatment	12Y	0	0	0
19	9.136	<0,02	1.263	agammaglobulinemia under IgG treatment	6Y 6M	2	3	2
20	<0,171	0.03	0.269	agammaglobulinemia before IgG treatment	15 M	0	0	0
21	<0,171	<0,02	2.821	hyper-IgM syndrome before IgG treatment	16 Y	0	0	0
22	<0,171	<0,02	1.335	hyper-IgM syndrome before IgG treatment	5 Y	0	0	0
23	4.428	<0,02	0.351	hyper-IgM syndrome under IgG treatment (CD40L deficiency confirmed)	2 Y	2	3	2
24	<0,171	<0,02	< 0,102	common variable immunodeficiency before IgG treatment (normal B cells count)	5Y 6M	0	0	0
25	2.586	<0,02	< 0,102	common variable immunodeficiency before IgG treatment	7 M	2	0	2
26	<0,171	<0,02	0.118	common variable immunodeficiency before IgG treatment (normal B cells count)	3Y 6M	0	0	0
27	3.479	1.354	1.73	common variable immunodeficiency before IgG treatment	5M 15D	1	1	2
28	1.933	0.026	0.125	common variable immunodeficiency before IgG treatment	3 Y	2	1	2
29	19.348	<0,2	0.788	common variable immunodeficiency under IgG treatment	1Y 6 M	3	3	3
30	7.466	0.888	1.166	healthy control	3Y 6M	2	3	2
31	7.704	0.947	1.254	healthy control	1Y 2M	2	2	2
32	15.376	2.274	1.75	healthy control	3 Y	2	3	2
33	0.35	0.01	20.76	hyper-IgM syndrome before IgG treatment	14 M	2	2	2
34	0.1	0.11	9.72	hyper-IgM syndrome before IgG treatment	7 Y	1	2	2
35	5.85	0.21	0.73	hyper-IgM syndrome under IgG treatment	2 M	2	2	2
36	3.45	0.04	1.61	hyper-IgM syndrome under IgG treatment	11Y 6M	2	2	2
37	0.73	0.02	0.02	common variable immunodeficiency before IgG treatment (normal B cells count)	2 Y	0	0	0
38	<0,171	<0,02	3.74	hyper-IgM syndrome before IgG treatment	15 M	1	1	0
39	4.87	1.02	0.8	common variable immunodeficiency under IgG treatment	5Y 6M	2	2	2
40	1.69	0.02	0.23	common variable immunodeficiency before IgG treatment	1 Y	1	1	2
41	3.38	3.87	0.19	common variable immunodeficiency before IgG treatment	1Y 6 M	2	1	1
42	7.03	0.03	0.01	common variable immunodeficiency under IgG treatment	1Y 10M	2	3	2
43	4.91	0	0.2	common variable immunodeficiency under IgG treatment	2Y 3M	2	2	2
44	2.64	0.2	0.245	common variable immunodeficiency before IgG treatment	10 Y	1	1	2
45	8.02	0.81	0.68	common variable immunodeficiency under IgG treatment	3 M	2	2	2
46	10.18	0.85	0.86	common variable immunodeficiency under IgG treatment	15 Y	2	2	2
47	5.91	0.81	1.13	common variable immunodeficiency under IgG treatment	5 Y	2	2	2
48	3.64	0.32	0.98	common variable immunodeficiency before IgG treatment	20 D	2	2	1
49	1.25	0.01	0	agammaglobulinemia before IgG treatment	33 Y	0	2	0
50	0.12	0.02	0.02	agammaglobulinemia before IgG treatment	28 Y	0	0	0
51	12.39	0.04	0.22	agammaglobulinemia under IgG treatment	36 Y	2	2	2
52	10.8	0.1	0.09	agammaglobulinemia under IgG treatment	37Y	2	3	2
53	2.31	0.19	0.07	agammaglobulinemia before IgG treatment	30 Y	0	0	0
54	0.4	0.04	0.23	agammaglobulinemia before IgG treatment	5Y 6M	0	0	0
55	3.1	<0,02	<0,1	agammaglobulinemia before IgG treatment	9 Y	0	2	2
56	0.12	0.01	0.01	agammaglobulinemia before IgG treatment	2Y 3M	0	0	0
57	0.19	0.14	0.01	agammaglobulinemia before IgG treatment	13 Y	0	0	0
58	10.05	<0,02	<0,1	agammaglobulinemia under IgG treatment	26 Y	2	3	2
59	0.18	0.05	0.12	common variable immunodeficiency before IgG treatment (normal B cells count)	33 Y	0	0	0
60	11.3	1	1.41	common variable immunodeficiency under IgG treatment	5 Y	0	2	2
*61	12.9	1.22	7.18	Bicytopenia. No Autoimmune lymphoproliferative syndrome (ALPS). Hyper-IgM? Common variable immunodeficiency? No monoclonal gammopathy.	29 Y	2	2	0
62	5.58	0.105	<0,102	common variable immunodeficiency under IgG treatment	9Y 6M	2	3	2
63	2.64	0.08	0.66	common variable immunodeficiency before IgG treatment	41Y	2	1	2
64	7.58	0.31	0.61	common variable immunodeficiency under IgG treatment	8 Y	2	3	2
65	<0,17	<0,02	<0,1	agammaglobulinemia before IgG treatment	15 Y	0	0	0
66	<0,17	<0,02	<0,1	agammaglobulinemia before IgG treatment	9 M	0	0	0
67	<0,17	<0,02	<0,1	agammaglobulinemia before IgG treatment	33Y	0	0	0
68	0.45	<0,02	0.63	agammaglobulinemia before IgG treatment	4 Y	0	0	1
69	<0,17	<0,02	<0,1	agammaglobulinemia before IgG treatment	25Y	0	0	0
70	1.76	<0,02	<0,1	agammaglobulinemia before IgG treatment	50 Y	2	2	2
71	5.7	<0,02	<0,1	agammaglobulinemia under IgG treatment	11 Y	2	2	2
72	<0,17	<0,02	<0,1	agammaglobulinemia before IgG treatment	4 Y	0	0	0
73	0.548	0.042	<0,1	agammaglobulinemia before IgG treatment	2 Y	1	0	0
74	<0,17	<0,02	<0,1	agammaglobulinemia before IgG treatment	18M	0	0	0
75	2.45	<0,02	1.91	hyper-IgM syndrome before IgG treatment	1Y	2	1	1
76	7.1	<0,02	3.61	hyper-IgM syndrome under IgG treatment	9 Y	2	3	2
77	0.21	<0,020	13.26	hyper-IgM syndrome before IgG treatment	2 Y	1	1	2
78	3.48	<0,02	>15,01	hyper-IgM syndrome before IgG treatment	18 M	2	2	2
79	12.1	0.82	0.97	healthy control	18 M	2	2	2
*80	21.55	4.5	2.89	healthy control Hypergammaglobulinemia (Incidental finding)	4 Y	2	3	2
81	4.01	0.58	<0,1	common variable immunodeficiency before IgG treatment	2Y	2	2	2
82	1.73	0.28	1.01	hyper-IgM syndrome before IgG treatment	18 M	1	0	1
83	<0,17	<0,02	10.93	hyper-IgM syndrome before IgG treatment	3 M	1	1	1
84	8.16	0.86	0.79	common variable immunodeficiency under IgG treatment	1Y 4M	2	2	2
85	6.56	0.54	0.44	healthy control	5 Y	2	3	2
86	5.25	1.89	1.54	common variable immunodeficiency under IgG treatment	3 Y	2	2	2
87	5.95	0.08	0.38	common variable immunodeficiency under IgG treatment	2Y	2	2	0
88	<0,17	0.02	0.1	common variable immunodeficiency before IgG treatment (normal B cells count)	3 Y	1	0	2
89	4.82	0.34	0.42	common variable immunodeficiency before IgG treatment	5Y	2	2	2
90	4.46	0.37	<0,1	common variable immunodeficiency before IgG treatment	5 Y	2	2	1
91	11.45	1.24	1.36	healthy control	13Y	2	3	3
92	11.12	0.18	0.55	healthy control	4Y	2	3	2
93	12.61	0.28	0.96	healthy control	8 Y	2	3	2
94	6.15	0.62	0.53	healthy control	9 Y	2	2	2
95	9.75	0.68	0.81	healthy control	13 Y	2	3	2
96	6.04	0.91	0.96	healthy control	14 Y	2	3	2
97	4.21	1.82	0.41	common variable immunodeficiency before IgG treatment	10 Y	1	2	1
98	4.34	<0,02	<0,1	common variable immunodeficiency before IgG treatment	3Y	2	2	2
99	10.78	0.11	0.49	hyper-IgM syndrome under IgG treatment (CD40L deficiency confirmed)	4 Y	2	3	3
100	4.84	0.05	0.18	common variable immunodeficiency before IgG treatment	2 Y	2	2	2
101	<0,17	<0,02	3.95	hyper-IgM syndrome before IgG treatment	12 Y	0	1	0
102	3.8	<0,02	<0,1	common variable immunodeficiency under discontinuous IgG treatment	8Y	0	2	2
103	<0,17	<0,02	<0,1	common variable immunodeficiency before IgG treatment (normal B cells count)	5 Y	0	0	0
104	5.33	0.31	0.77	healthy control	5 Y	2	3	2
105	7.95	1.12	1.36	healthy control	5Y	2	2	2
106	8.48	0.27	0.84	healthy control	5 Y	2	2	2
107	9.78	1.16	0.67	healthy control	2 Y	2	3	2
108	10.68	1.1	0.99	healthy control	1 Y	2	3	2
109	13.79	0.96	1.27	healthy control	11 M	2	3	2
110	4.53	0.32	0.7	healthy control	11 M	2	2	2
111	10.48	1.12	0.68	healthy control	6Y 6M	2	3	2
112	10.42	0.82	0.95	healthy control	38Y	2	3	2
113	6.84	0.29	0.84	healthy control	13 Y	1	3	2
114	6.33	0.39	0.76	healthy control	37 Y	2	2	2
115	5.62	0.56	0.91	healthy control	12 Y	2	2	2
116	8.62	0.76	0.73	healthy control	5Y 8M	2	3	2
117	9.01	0.77	0.85	healthy control	3Y 6M	2	3	2
118	10.03	1.39	1.61	healthy control	12 Y	2	3	2
119	7.36	0.4	0.98	healthy control	2Y 6M	2	2	2
120	12.62	1.37	0.91	healthy control	2Y 6M	3	3	2
* not included in study analysis
Normal antibody range
Age	IgG	IgA	IgM
cord blood	11,83 g/l	0	0,12 g/l
	(6,02 – 16,30 g/l)		(0 – 0,29 g/l)
1-3 month	4,19 g/l	0,08 g/l	0,53 g/l
	(1,46 – 6,48 g/l)	(0 – 0,23 g/l)	(0,11 – 1,16 g/l)
4-6 month	3,05 g/l	0,18 g/l	0,56 g/l
	(0,8 – 5,12 g/l)	(0,03 – 0,42 g/l)	(0,29 – 1,07 g/l)
7-12 month	4,96 g/l	0,25 g/l	0,86 g/l
	(2,69 – 9,13 g/l)	(0,08 – 0,54 g/l)	(0,32 – 1,55 g/l)
13-24 month	6,64 g/l	0,36 g/l	1,25 g/l
	(1,23 – 10,05 g/l)	(0,14 – 0,85 g/l)	(0,29 – 2,21 g/l)
25-36 month	7,62 g/l	0,56 g/l	1,34 g/l
	(4,70 – 12,24 g/l)	(0,16 – 0,75 g/l)	(0,60 – 2,25 g/l)
3-5 years	8,74 g/l	0,72 g/l	1,37 g/l
	(5,18 – 14,47 g/l)	(0,23 – 1,37 g/l)	(0,42 – 2,12 g/l)
6-8 years	10,56 g/l	0,92 g/l	1,59 g/l
	(6,88 – 15,33 g/l)	(0,57 – 2,04 g/l)	(0,44 – 2,42 g/l)
9-11 years	11,83 g/l	1,11 g/l	1,44 g/l
	(7,74 – 16,41 g/l)	(0,52 – 2,56g/l)	(0,36 – 2,40 g/l)
12-16 years	10,92 g/l	0,99 g/l	1,65 g/l
	(6,97 – 15,93 g/l)	(0,52 – 1,92g/l)	(0,39– 3,30 g/l)
adult	10,47 g/l	1,83 g/l	1,15 g/l
	(5,64 – 17,65)	(0,81 – 3,87)	(0,51 – 1,95)
